# Supplementary material for: Comparison of Leaf and Fine Root Traits Between Annuals and Perennials, Implicating the Mechanism of Species Changes in Desertified Grasslands
Source: Front Plant Sci. 2022 Feb 4;12:778547. doi: 10.3389/fpls.2021.778547 (PMC8854787; doi:10.3389/fpls.2021.778547)
Supplement: Supplementary Table 2 — Data. [file Table_2.XLSX]

## Sheet: Sheet1
species			leaf dry weight（g）	leaf area（cm2）	Leaf dry matter content（g/g)	specific leaf area（cm2/g)	Leaf tissue density（g/cm3)	Leaf dry matter content（g/g)	specific root length（cm/g)	fine root tissue density（g/cm3)	leaf N（%）	leaf C（%）	fine root N（%）	fine root C（%）	Leaf thickness
Setaria viridis	AG	NL	0.036892	9.01179	0.262466	236.613	0.0322029	0.330066	1950.54	0.129484	2.29686	43.2904	0.796183	45.3947	0.1414
Eragrostis pilosa	AG	NL	0.00908733	3.26763	0.253437	367.486	0.0230295	0.338299	2222.79	0.106782	1.96866	45.1557	0.800547	45.8931	0.1308
Chloris virgata	AG	NL	0.026716	5.36032	0.288622	192.264	0.0581189	0.325618	1811.42	0.120896	1.40392	41.8827	0.242018	47.1018	0.0938
Aristida adscensionis	AG	NL	0.0117093	1.87095	0.357877	177.211	0.0480432	0.418255	1806.66	0.172343	1.42456	44.2421	0.21577	43.7555	0.1356
Tragus racemosus	AG	NL	0.009066	2.02436	0.297437	220.201	0.0580625	0.441713	4147.92	0.145288	2.17137	43.7769	0.742924	46.4055	0.0978
Cenchrus echinatus	AG	NL	0.019726	4.51132	0.210804	231.183	0.0330125	0.418463	1910.02	0.179149	0.749229	42.7517	0.109407	46.6593	0.1388
Digitaria chrysoblephara	AG	NL	0.00647784	2.65562	0.181342	419.109	0.022305	0.472946	2140.25	0.133231	1.49558	42.3714	0.541412	46.5708	0.1082
Chenopodium acuminatum	AF	NL	0.029808	5.87118	0.17227	202.484	0.0132454	0.302257	1057.95	0.177583	3.05002	36.2359	0.902991	44.5897	0.4212
Cynanchum thesioides	AF	NL	0.007528	1.82581	0.184236	246.088	0.018816	0.323952	674.855	0.27076	2.78043	45.1351	0.455464	45.6546	0.2218
Corispermum macrocarpum	AF	NL	0.007236	1.4586	0.160996	227.225	0.0138061	0.308431	1169.64	0.249067	2.52876	39.4776	0.905274	45.1671	0.3556
Euphorbia humifusa	AF	NL	0.00210433	0.548318	0.302454	257.516	0.0245223	0.264721	1634.04	0.176567	2.00549	44.761	0.998807	46.9121	0.1672
Salsola collina	AF	NL	0.002738	0.559678	0.204674	203.588	0.00645549	0.411981	1273.57	0.327504	1.74888	35.6326	0.761164	44.8574	0.814
Bassia dasyphylla	AF	NL	0.00227186	0.568311	0.0907301	251.549	0.00571828	0.228767	1166.54	0.344758	2.95573	36.2439	0.779582	44.7361	0.7424
Artemisia annua	AF	NL	0.000164667	0.0761427	0.183415	498.56	0.0121891	0.294148	1277.23	0.23361	2.90725	46.7173	1.01277	46.2349	0.1808
Portulaca oleracea	AF	NL	0.00456786	1.0463	0.0691511	233.878	0.00984473	0.154614	2514.98	0.121131	2.12183	37.4027	1.45098	42.1436	0.452
Allium mongolicum	AF	NL	0.0399531	5.41654	0.0843928	143.734	0.00523758	0.126686	857.173	0.0902538	2.78305	42.2095	1.64205	43.1385	1.4506
Sonchus oleraceus	AF	NL	0.115655	20.5054	0.164126	179.668	0.0201635	0.209427	479.804	0.216554	2.63274	45.3188	0.873589	43.8473	0.2812
Ixeridium gracile	AF	NL	0.007016	2.63669	0.129691	390.215	0.0174103	0.211153	967.914	0.162405	2.05422	45.4499	1.27321	45.0278	0.1794
Cynanchum chinense	AF	NL	0.074408	13.8185	0.221181	187.078	0.0242726	0.353535	635.434	0.332826	2.21507	45.4578	0.678808	47.2597	0.2266
Artemisia sieversiana	AF	NL	0.0278883	8.00667	0.199742	288.684	0.0184086	0.306266	1237.59	0.212612	2.99433	47.69	0.703726	46.5316	0.1926
Euphorbia esula	AF	NL	0.012524	2.52076	0.286473	201.329	0.0347379	0.330731	442.176	0.260216	3.24398	46.8236	1.39099	46.6994	0.1436
Echinops gmelini	AF	NL	0.0192379	3.6163	0.157234	180.395	0.0249496	0.264824	546.463	0.290202	2.07641	45.3923	0.789096	46.2016	0.228
Artemisia argyi	AF	NL	0.0082423	1.55757	0.296161	189.361	0.029804	0.249667	1530.93	0.219987	2.79009	47.851	1.48619	44.9247	0.179
Erodium stephaniamum	AF	NL	0.0437853	11.5166	0.200865	263.664	0.0298379	0.216637	730.559	0.171072	1.82324	44.2827	0.656582	45.7753	0.1282
Hibiscus trionum	AF	NL	0.114032	36.8173	0.109359	327.378	0.0227792	0.239544	1213.1	0.196877	3.87308	44.2549	1.15968	45.6286	0.1392
Agriophyllum squarrosum	AF	NL	0.00824383	1.13524	0.218951	137.45	0.0377076	0.344378	568.267	0.364862	1.81124	42.2602	0.533641	45.1323	0.1942
Olgaea leucophylla	AF	NL	0.4997	40.1972	0.208123	98.5636	0.0423038	0.197139	621.528	0.256641	1.8267	40.867	1.29996	46.4244	0.2678
Xanthium sibiricum	AF	NL	0.261933	60.0729	0.137481	229.439	0.0225047	0.313607	2808.23	0.168214	3.09366	39.7293	1.29286	42.5053	0.195667
Chenopodium aristatum	AF	NL	0.0119127	2.87118	0.127518	240.966	0.0148164	0.311097	1366.43	0.277675	2.33866	35.6546	0.808284	45.5456	0.281333
Consolida ajacis	AF	NL	0.0476393	14.7219	0.11379	320.862	0.0176988	0.293045	649.271	0.29697	2.59334	39.6559	1.57745	41.6465	0.1818
Leonurus artemisia	AF	NL	0.0206989	7.38201	0.147751	357.572	0.0246453	0.281199	1210.98	0.214533	2.5796	45.1782	1.32038	45.2355	0.1142
Kummerowia striata	AF	L	0.00631391	1.3932	0.393796	220.941	0.0413551	0.437998	1440.44	0.232276	3.09178	46.1662	1.38554	46.6191	0.1118
Enneapogon borealis	PG	NL	0.00693	1.66144	0.313945	249.86	0.0523726	0.378254	1586.43	0.101319	1.45543	43.4565	0.373229	45.4029	0.0922
Cleistogenes squarrosa	PG	NL	0.00530822	1.47141	0.439381	277.031	0.0394803	0.526908	771.237	0.112833	1.86924	45.5721	0.488529	45.5981	0.1026
Phragmites australis	PG	NL	0.067442	10.9199	0.420857	175.181	0.0417053	0.308333	1949.61	0.110181	2.27783	40.0231	1.48594	47.0508	0.1652
Pennisetum centrasiaticum	PG	NL	0.0218517	6.07498	0.262763	279.132	0.0364851	0.429075	1919.33	0.158885	1.31864	43.2616	0.535617	45.589	0.1002
Leymus chinensis	PG	NL	0.091672	12.1665	0.295796	132.587	0.0384683	0.372868	1025.51	0.236155	1.72849	44.0247	0.238362	43.6178	0.1978
Calamagrostis pseudophragmites	PG	NL	0.115716	15.6541	0.374098	136.514	0.0451237	0.366481	1505.17	0.155598	1.29473	45.2915	0.490581	43.6769	0.164
Leymus secalinus	PG	NL	0.105976	17.3122	0.299554	165.056	0.0313818	0.364804	1779.13	0.150725	2.32499	45.122	0.980698	41.986	0.1966
Tribulus terrester	PF	NL	0.00197229	0.524122	0.201009	275.321	0.0200819	0.292413	826.747	0.283526	3.37207	41.9465	0.694871	44.7895	0.2106
Lespedeza bicolor	PF	L	0.00971371	1.30703	0.38531	132.985	0.0434756	0.438751	881.272	0.32163	2.5721	46.4069	1.28407	47.4846	0.1744
Medicago ruthenica	PF	L	0.00257313	0.477413	0.264854	188.378	0.0413363	0.518882	693.119	0.548915	3.0293	46.2134	2.01137	45.0127	0.1392
Lespedeza juncea	PF	L	0.00325648	0.586616	0.467643	188.54	0.0475093	0.602161	573.857	0.461904	2.77905	47.4333	1.42302	45.1517	0.1218
Sophora flavescens	PF	L	0.0213273	2.75659	0.33069	144.133	0.0314663	0.316244	375.903	0.273587	3.58371	45.7164	2.0776	50.7555	0.2534
Ephedra sinica	PF	NL	0.0504167	1.56458	0.418251	31.8261	0.0322191	0.370073	629.264	0.314396	2.03666	48.3802	1.60317	47.3154	0.9928
Thalictrum aquilegifolium	PF	NL	0.00392	0.902766	0.23324	235.224	0.0237451	0.345294	1020.53	0.252808	2.98592	44.965	1.7138	45.6034	0.1828
Potentilla chinensis	PF	NL	0.0294275	4.27421	0.296501	146.285	0.0340329	0.436838	493.903	0.439213	1.78741	42.5126	0.593766	46.7021	0.2014
Astragalus adsurgens	PF	L	0.00742563	0.935105	0.232468	130.346	0.0302356	0.303445	856.835	0.249048	2.31816	43.6813	2.05657	47.7859	0.26025
Hedysarum fruticosum	PF	L	0.002932	0.390654	0.319786	132.108	0.030813	0.442574	394.625	0.317556	2.65661	48.8214	1.6957	50.4887	0.2488
Caragana microphylla	SH	L	0.00234867	0.334316	0.362242	163.348	0.0405407	0.39786	577.226	0.317475	3.62736	46.7784	2.45555	46.2048	0.1696
Artemisia frigida	SH	NL	0.00107233	0.277887	0.104152	271.383	0.0105447	0.377602	874.336	0.216906	2.48472	40.8125	0.774051	46.7144	0.5652
Artemisia halodendron	SH	NL	0.00170333	0.371122	0.183282	229.813	0.0134334	0.281166	590.126	0.255263	3.04654	47.7431	1.19221	48.6115	0.3536
Polygonum tortuosum	SH	NL	0.0407252	5.02242	0.224719	124.557	0.040375	0.353724	3706.6	0.146573	1.41895	39.9235	1.01202	45.4795	0.201
Salix gordejevii	SH	NL	0.0107007	1.34214	0.389856	134.056	0.0525497	0.333774	847.461	0.224687	2.33224	49.8881	1.0741	48.2789	0.1478
